# Supplementary material for: Translational Rodent Models for Research on Parasitic Protozoa—A Review of Confounders and Possibilities
Source: Front Cell Infect Microbiol. 2017 Jun 7;7:238. doi: 10.3389/fcimb.2017.00238 (PMC5461347; doi:10.3389/fcimb.2017.00238)
Supplement: Supplementary file 1 [file Table1.XLSX]

## Sheet: Resources
Name	Short description	Link	Reference (PMID, w/ link)
Mouse resources
Mouse ENCODE	Aims to "inform and accelerate" efforts in "mouse genomics and disease modeling with human translational potential"	http://www.mouseencode.org	22955616
Mouse Genomes Project	Publishes genomes of key laboratory mouse strains	http://www.sanger.ac.uk/science/data/mouse-genomes-project	21921910
Mouse Genome Informatics	Integrated genetic, genomic, and biological data on laboratory mice	http://www.informatics.jax.org/	27899570	27899677
Genome data	Genomic resources for wild house mouse populations: Mus musculus musculus, M.m.domesticus, M. m. helgolandicus, Mus spretus, M. m. castaneus. For data see several links in publication	http://www.nature.com/articles/sdata201675	27622383
Collaborative Cross Viewer	Comparative genome browser for CC lines	http://csbio.unc.edu/CCstatus/index.py?run=CCV	22536897	22345608
Mouse Phenome Database	Includes baseline phenotype data sets, studies of drug, diet, disease and aging effects, protocols, SNP and gene expression data	http://phenome.jax.org/	15619963	15130929
International Mouse Phenotyping Consortium	Unified point of access to mutant mice and rich collection of related emerging and existing mouse phenotype data	http://www.mousephenotype.org/	24194600
Mouse Phylogeny Viewer	Comparative genome browser for 198 mice	http://msub.csbio.unc.edu/	22536897
MouseNet v2	Generates functional gene network predictions for laboratory mouse and 8 other model vertebrates, incl.rat	http://www.inetbio.org/mousenet/	26527726
KERIS	Provides comparisons of the genomic response of six human inflammatory diseases (burns, trauma, infection, sepsis, endotoxin and acute respiratory distress syndrome) and matched mouse models	http://igenomed.org/immune/index	27789704
Other rodent resources
Rat Genome Database	Genomic, genetic, phenotypic and strain data for the laboratory rat	http://rgd.mcw.edu/	27736745
Peromyscus Genetic Stock Center	Collection of experimental resources for Peromyscus research	http://www.pgsc.cas.sc.edu/resources-0
Blast Primer	Generates primers based on the Homologous BLAST Hits. Searches "unusual" organisms like wild rodents	http://dna.publichealth.uga.edu/BlastPrimer/BlastPrimer.php	23570545
Other general resources
Antibodypedia	Searchable database of antibodies against human proteins, with some mentioning cross-reactivity with other species	https://www.antibodypedia.com/	27595404
PeptideAtlas	Multi-organism, publicly accessible compendium of peptides identified in a large set of tandem mass spectrometry proteomics experiments	http://www.peptideatlas.org	18451766
VAXAR	Database of vaccine-induced animal responses in various animal models	http://www.violinet.org/vaxar/	27053566
