# Supplementary material for: Translational Rodent Models for Research on Parasitic Protozoa—A Review of Confounders and Possibilities
Source: Front Cell Infect Microbiol. 2017 Jun 7;7:238. doi: 10.3389/fcimb.2017.00238 (PMC5461347; doi:10.3389/fcimb.2017.00238)
Supplement: Supplementary file 2 [file Table2.XLSX]

## Sheet: rodent genomes
Species	Genome ID w/ Link	Common name
Apodemus sylvaticus	40375	European woodmouse
Castor canadensis	9723	American beaver
Cavia aperea	31959	Brazilian guinea pig
Cavia porcellus	231	domestic guinea pig
Chinchilla lanigera	10466	long-tailed chinchilla
Cricetulus griseus	2791	Chinese hamster
Dipodomys ordii	772	Ord's kangaroo rat
Ellobius lutescens	45549	Transcaucasian mole vole
Ellobius talpinus	45550	Northern mole vole
Fukomys damarensis	16808	Damara mole-rat
Heterocephalus glaber	6965	naked mole-rat
Ictidomys tridecemlineatus	472	thirteen-lined ground squirrel
Jaculus jaculus	10766	lesser Egyptian jerboa
Marmota marmota	36409	European marmot
Mesocricetus auratus	11998	golden hamster
Microtus agrestis	40376	short-tailed field vole
Microtus ochrogaster	10848	prairie vole
Mus musculus	52	house mouse
Mus spretus	12818	western wild mouse
Myodes glareolus	12837	Bank vole
Nannospalax galili	12743	Upper Galilee mountains blind mole rat
Neotoma lepida	16657	desert woodrat
Octodon degus	11848	degu
Peromyscus maniculatus	11397	North American deer mouse
Phodopus sungorus	13189	Djungarian hamster
Rattus norvegicus	73	Norway rat
